# Supplementary material for: HSF1 is involved in immunotherapeutic response through regulating APOJ/STAT3-mediated PD-L1 expression in hepatocellular carcinoma
Source: Cancer Biol Ther. 2022 Dec 8;24(1):1–9. doi: 10.1080/15384047.2022.2156242 (PMC9746510; doi:10.1080/15384047.2022.2156242)
Supplement: Supplemental Material [file KCBT_A_2156242_SM1688.zip]

Archive with 6 entries (6 files):
- Alternative Text for all figures.docx
- sFig1.tif
- sFig2.tif
- sFig3.tif
- sFig4.tif
- supplemental files-revision.docx
